# Supplementary material for: Application of cardiovascular virtual endoscopy: a pilot study on roaming path planning for diagnosis of congenital heart diseases in children
Source: Sci Rep. 2018 Jan 23;8:1424. doi: 10.1038/s41598-017-16420-3 (PMC5780495; doi:10.1038/s41598-017-16420-3)
Supplement: Supplementary file 1 — supplementary dataset [file 41598_2017_16420_MOESM1_ESM.zip]

Archive with 1 entries (1 files):
- Virtual Endoscopy.exe
